# Supplementary material for: Preparation of Oxidized Starch/β-Lactoglobulin Complex Particles Using Microfluidic Chip for the Stabilization of Astaxanthin Emulsion
Source: Foods. 2022 Oct 4;11(19):3078. doi: 10.3390/foods11193078 (PMC9563734; doi:10.3390/foods11193078)
Supplement: Supplementary file 1 [file foods-11-03078-s001.zip]

Archive with 1 entries (1 files):
- foods-1938001-supplementary.pdf
